# Supplementary material for: COVID-19 and the Change in Lifestyle: Bodyweight, Time Allocation, and Food Choices
Source: Int J Environ Res Public Health. 2021 Oct 8;18(19):10552. doi: 10.3390/ijerph181910552 (PMC8508365; doi:10.3390/ijerph181910552)
Supplement: Supplementary file 1 [file ijerph-18-10552-s001.zip]

Archive with 1 entries (1 files):
- ijerph-1378882-supplementary.pdf
